# Supplementary material for: 3D printing-based frugal manufacturing of glass pipettes for minimally invasive delivery of therapeutics to the brain
Source: Neuroprotection. Author manuscript; Available in PMC 2023 Sep 28. (PMC10538625; doi:10.1002/nep3.20)
Supplement: ssupplementary data [file NIHMS1930236-supplement-ssupplementary_data.xlsx]

## Sheet: Sheet1
glass capillary	amazon	drummond wiretrol 10ul	40	https://www.amazon.com/Drummond-Scientific-Wiretrol-II-Vial/dp/B007XYJCTG?th=1
Metal rod	Amazon	4 mmx20 mmx10	11.49	https://www.amazon.com/gp/product/B08Z8FYHKT/ref=ox_sc_act_title_27?smid=A33MI8ERWM8RCP&psc=1
3d printer	Amazon	creality ender 3 v2	279	https://www.amazon.com/gp/product/B07FFTHMMN/ref=ox_sc_saved_title_6?smid=A2ALB3RMNIRLH8&psc=1
Blow Torch	Amazon	blow torch	16.59	https://www.amazon.com/gp/product/B07P7FRTC1/ref=ox_sc_saved_title_7?smid=A36TLELYU0QWQL&psc=1
M4 screws	Amazon		29.99	https://www.amazon.com/gp/product/B08K8LMZFL/ref=ox_sc_act_title_1?smid=A11R6YDAEQMBDG&psc=1
force gauge	Amazon	ZP-500N	165	https://www.amazon.com/gp/product/B07VSDF1CX/ref=ox_sc_saved_title_7?smid=A1WF5PLAB10LN6&th=1
2000X Binocular Biological Microscope 2.0MP USB Camera Digital Microscope 100 pcs Specimen f/ Student Biological Experiment	Aliexpress		176	https://www.aliexpress.us/item/2255800800601383.html?spm=a2g0o.cart.0.0.314d3c00W11qqE&mp=1&gatewayAdapt=glo2usa4itemAdapt&_randl_shipto=US
USB camera	came with microscope			2.0MP, 1600x1200 pixels, USB2.0, 15FPS
OMAX - FBA_CS-A36CALM1 0.01mm Microscope Camera Calibration Slide (Stage Micrometer)	Amazon	FBA_CS-A36CALM1	13.99	https://www.amazon.com/gp/product/B00FG89F0M/ref=ox_sc_saved_title_6?smid=ATVPDKIKX0DER&psc=1
rubber bands	Amazon		7.95	https://www.amazon.com/gp/product/B08FHHX441/ref=ox_sc_act_title_1?smid=A1DHK9MBP3H19C&psc=1
3M wetordry sanding sheets	amazon	1500grit	8	https://www.amazon.com/3M-32023-Imperial-Wetordry-Sheet/dp/B0002MSY7C?th=1
micromanipulator	NARISHIGE	MO-10		MO-10 One-axis Oil Hydraulic Micromanipulato
